# Supplementary material for: Genome-wide identification and expression analysis of the ClTCP transcription factors in Citrullus lanatus
Source: BMC Plant Biol. 2016 Apr 12;16:85. doi: 10.1186/s12870-016-0765-9 (PMC4830022; doi:10.1186/s12870-016-0765-9)
Supplement: Additional file 2: Table S1. — Orthologous relationship of TCPs between watermelon and Arabidopsis. (XLSX 39 kb) [file 12870_2016_765_MOESM2_ESM.xlsx]

## Sheet: Table S1
	Table S1. Orthologous relationship of TCPs in watermelon and Arabidopsis
	Name	Identifier	Orthologous gene in Arabidopsis	Identity (%)
	ClTCP1a	Cla016452	At1g67260/AtTCP1	79
	ClTCP1b	Cla007113	At1g67260/AtTCP1	50
	ClTCP2a	Cla009785	At4g18390/AtTCP2	47
	ClTCP2b	Cla019567	At4g18390/AtTCP2	41
	ClTCP3	Cla023342	At3g15030/AtTCP4	48
			At1g53230/AtTCP3	44
	ClTCP4	Cla002428	At3g15030/AtTCP4	49
			At1g53230/AtTCP3	47
	ClTCP5	Cla019050	At5g60970/AtTCP5	74
	ClTCP7	Cla009096	At5g23280/AtTCP7	68
			At5g08330/AtTCP21	63
	ClTCP8	Cla022939	At1g58100/AtTCP8	48
			At3g47620/AtTCP14	90
			At1g69690/AtTCP15	81
	ClTCP9	Cla006939	At2g45680/AtTCP9	57
	ClTCP10a	Cla013523	At3g15030/AtTCP4	70
			At2g31070/AtTCP10	60
	ClTCP10b	Cla016274	At2g31070/AtTCP10	53
			At3g15030/AtTCP4	46
	ClTCP11	Cla018312	At2g37000/AtTCP11	61
	ClTCP12a	Cla020363	At1g68800/AtTCP12	81
	ClTCP12b	Cla002323	At1g68800/AtTCP12	64
	ClTCP13	Cla010762	At3g02150/AtTCP13	61
	ClTCP14a	Cla019117	At3g47620/AtTCP14	43
			At1g69690/AtTCP15	45
	ClTCP14b	Cla018622	At1g58100/AtTCP8	82
			At3g47620/AtTCP14	41
			At1g69690/AtTCP15	45
	ClTCP15	Cla010176	At3g47620/AtTCP14	40
			At1g69690/AtTCP15	48
	ClTCP16	Cla008721	At3g47620/AtTCP14	64
			At3g45150/AtTCP16	59
	ClTCP17	Cla018555	At5g60970/AtTCP5	77
			At5g08070/AtTCP17	44
	ClTCP18a	Cla018516	At3g18550/AtTCP18	46
	ClTCP18b	Cla018993	At1g68800/AtTCP12	57
			At3g18550/AtTCP18	39
	ClTCP19	Cla006219	At5g51910/AtTCP19	48
	ClTCP20a	Cla002099	At3g27010/AtTCP20	54
	ClTCP20b	Cla001506	At3g27010/AtTCP20	50
	ClTCP21	Cla020050	At5g08330/AtTCP21	58
			At5g23280/AtTCP7	62
