# Supplementary material for: Genome-wide identification and expression analysis of the ClTCP transcription factors in Citrullus lanatus
Source: BMC Plant Biol. 2016 Apr 12;16:85. doi: 10.1186/s12870-016-0765-9 (PMC4830022; doi:10.1186/s12870-016-0765-9)
Supplement: Additional file 7: Table S2. — Gene-specific primers used for semi-qPCR and RT-qPCR. (XLSX 47 kb) [file 12870_2016_765_MOESM7_ESM.xlsx]

## Sheet: Table S2
	Table S2. Gene-specific primers for semi-qPCR and RT-qPCR
	Name	Primers	Sequence (5'to3')	Tm
	ClTCP1a	ClTCP1a-F	TGGCTAAAGAATCTAGGGCAA	55℃
		ClTCP1a-R	GCAGTGGTGGAGATCGAAAT
	ClTCP1b	ClTCP1b-F	CAGGGAGAGAACCATGGAGA	55℃
		ClTCP1b-R	ATTGAAAGATTCCGGCATTG
	ClTCP2a	ClTCP2a-F	TGTTGGAGGAGCTGATGATG	55℃
		ClTCP2a-R	CGGGAATTATATTGCCATCG
	ClTCP26	ClTCP2b-F	CGAGTTGAACCAGGTGGAAT	58℃
		ClTCP2b-R	AGCGAGAAATGTTGAAACCG
	ClTCP3	ClTCP3-F	AAATCGTGGAGGTTGAAGGA	58℃
		ClTCP3-R	ATCCGAATCGAAAGATGGTG
	ClTCP4	ClTCP4-F	CCACATTGTTCGTTCCACTG	55℃
		ClTCP4-R	TAATGGCTGCATAAGTTGCG
	ClTCP5	ClTCP5-F	AAAGGGAAATGGATTGATGG	58℃
		ClTCP5-R	AACTTGGAGCTGGAAAGGGT
	ClTCP7	ClTCP7-F	CTGATGGCGTCAACAACAAC	58℃
		ClTCP7-R	GTTTATGGTCGAGCGAGGAA
	ClTCP8	ClTCP8-F	TCTGTTTCCTCCGCCTCTAA	55℃
		ClTCP8-R	TACATTTCCTCCGCCTGAAC
	ClTCP9	ClTCP9-F	TGGCCGATATTCAGAAACAA	55℃
		ClTCP9-R	CTTACGCCGCTTCTTAGCC
	ClTCP10a	ClTCP10a-F	AAGCAAAGCCGTGGATTG	55℃
		ClTCP10a-R	CGGAATCGAACCAAAGACAT
	ClTCP10b	ClTCP10b-F	CGGAGAGATTGTTCCAGTCC	55℃
		ClTCP10b-R	CTTCCTCCGACGGAATTAGG
	ClTCP11	ClTCP11-F	TCCTTCCGATCACCATTCTC	58℃
		ClTCP11-R	CTGGCTGAACCCTACAGGAA
	ClTCP12a	ClTCP12a-F	GGGTTTCAAAGGAAACATGC	55℃
		ClTCP12a-R	GGTATCCAAGAACAGGTTGGC
	ClTCP12b	ClTCP12b-F	AGGCCCAAGAGACCGTAGAA	55℃
		ClTCP12b-R	TGTCTTTGAAACTGCCCGTA
	ClTCP13	ClTCP13-F	CCACCCGCATAGATCAGAGT	55℃
		ClTCP13-R	CATCAGAAGCAAAGCCATGA
	ClTCP14a	ClTCP14a-F	GGTACCATCCCGGCTAATTT	58℃
		ClTCP14a-R	AGCTTGACACCGACCGATAC
	ClTCP14b	ClTCP14b-F	CCACCAACATCGGAAACTCT	58℃
		ClTCP14b-R	AGCTTGACACCGACCGATAC
	ClTCP15	ClTCP15-F	GCGAAACAATTGAGTGGCTT	55℃
		ClTCP15-R	TCCCTTGATTGCTTGGATTC
	ClTCP16	ClTCP16-F	AATCCAACTCACCAAATGCC	55℃
		ClTCP16-R	TCAGCTTTCTTCAACAGCCA
	ClTCP17	ClTCP17-F	GGGTTTCACCTTTGTTTGGA	55℃
		ClTCP17-R	TGGCATTGGTTTGAACTTGA
	ClTCP18a	ClTCP18a-F	GAATGAGGCTTTCACTCCCA	55℃
		ClTCP18a-R	TCATCAAGCTCTGAAGAATTGG
	ClTCP18b	ClTCP18b-F	CTGCTGCTCCATCAACAAGA	58℃
		ClTCP18b-R	TCACGGACATGAGAGCTTTG
	ClTCP19	ClTCP19-F	ATTATGGAGCACGGATTGGA	55℃
		ClTCP19-R	GAAGAACGGCTCTGTAACGC
	ClTCP20a	ClTCP20a-F	AGCTCTATGTGCCGCTAGGA	55℃
		ClTCP20a-R	CCAAGCTCCAAACCAGGTAA
	ClTCP20b	ClTCP20b-F	GGCTTCTCCAACAAGCTGAG	55℃
		ClTCP20b-R	TTATTCCCATCCTGCGAAAG
	ClTCP21	ClTCP21-F	ATCATACCACCAACGCCAAT	55℃
		ClTCP21-R	CTTGACCCACTCCTAACCCA
	qPCR-AtKO1	AtKO1-F	GTTTGTGCTGGTGCTCTTCA
		AtKO1-R	CGCCATCTCTAAGCTTCCAC
	qPCR-AtGA2ox3	AtGA2ox3-F	CTTAACCGACTCAGATGCCA
		AtGA2ox3-R	CCCATGGTTGATGACTTTGA
	qPCR-AtGID1a	AtGID1a-F	ACTCTTTGTCGCAGGCTTGT
		AtGID1a-R	GAGCAATCCAACCATCATCA
	qPCR-Actin	actin-F	CGCTGACCGTATGAGCAAAG
		actin-R	GACCTGCCTCATCATACTCG
	qPCR-ClTCP14a	qClTCP14a-F	GTAGCTCCGGCTCCAGTATG
		qClTCP14a-R	TTGGTGAAGGGAGAAATTGG
	qPCR-ClTCP15	qClTCP15-F	GCGAAACAATTGAGTGGCTT
		qClTCP15-R	CGTCCGAAGATGAGAAGGAG
	qPCR-CLYS8	CLYLS8-F	CTTCATTCTGGATGGGCTGT
		CLYLS8-R	TTGAAATCAGGAACCTCTGTGA
