# Supplementary material for: Genome-wide identification and expression analysis of the ClTCP transcription factors in Citrullus lanatus
Source: BMC Plant Biol. 2016 Apr 12;16:85. doi: 10.1186/s12870-016-0765-9 (PMC4830022; doi:10.1186/s12870-016-0765-9)
Supplement: Additional file 8: Table S3. — Primers used for vector construction. (XLSX 30 kb) [file 12870_2016_765_MOESM8_ESM.xlsx]

## Sheet: Table S3
	Table S3. Primers for vector constructing
	Name	Primers	Sequence (5'to3')
	ClTCP14a-Full length	ClTCP14a-Fl-F	AAAAAGCAGGCTCGATGGAAGGAGGTGATGAACTTCACC
		ClTCP14a-Fl-R	AGAAAGCTGGGTCTGAGTGGTGGCTAGTTGTATCATGA
	ClTCP15-Full length	ClTCP15-Fl-F	AAAAAGCAGGCTCGATGGATGGTGAAAATGGGAT
		ClTCP15-Fl-R	AGAAAGCTGGGTCTGATTGATCAGGATTATTTGA
	Common primers attB	attB1-F	GGGGACAAGTTTGTACAAAAAAGCAGGCT
		attB2-R	GGGGACCACTTTGTACAAGAAAGCTGGGT
